# Supplementary material for: Lipidomics and RNA-Seq Study of Lipid Regulation in Aphis gossypii parasitized by Lysiphlebia japonica
Source: Sci Rep. 2017 May 2;7:1364. doi: 10.1038/s41598-017-01546-1 (PMC5431011; doi:10.1038/s41598-017-01546-1)
Supplement: Supplementary file 2 — Table S1 [file 41598_2017_1546_MOESM2_ESM.xls]

## Sheet: All_lipid_species
COMPARISON	LIPID_CLASS	LIPID_NAME	D_N	F_N	D_MEAN	F_MEAN	Pvalue-D-F
D VS F	Cer	Cer(d17:1/16:0)	6	6	0.0313472	0.0855031	0.000240766
D VS F	Cer	Cer(d17:1/20:0)	6	6	0.0414017	0.341845	0.00392182
D VS F	Cer	Cer(d17:1/22:0)	6	6	0.214747	0.365797	5.03272e-05
D VS F	GlcCer	GlcCer(d17:0/20:0)	6	6	0.558062	0.180064	1.79873e-06
D VS F	GPSer	GPSer(16:0/18:1)	6	6	0.0606916	0.142777	0.0371303
D VS F	GPSer	GPSer(16:1/20:5)	6	6	0.136203	0.0148934	3.40889e-05
D VS F	GPSer	GPSer(18:0/14:1)	6	6	0.124989	0.0297927	0.480149
D VS F	GPSer	GPSer(18:0/16:1)	6	6	2.17343	0.182794	0.0979818
D VS F	GPSer	GPSer(18:0/18:1)	6	6	4.22743	0.414825	0.102058
D VS F	GPSer	GPSer(18:0/18:2)	6	6	9.25042	0.795855	0.0350825
D VS F	GPSer	GPSer(18:1/16:1)	6	6	0.0811867	0.037152	1.96211e-07
D VS F	GPSer	GPSer(18:1/18:2)	6	6	0.0347601	0.238528	1.79001e-05
D VS F	GPSer	GPSer(18:2/18:3)	6	6	0.398583	0.0345788	0.210768
D VS F	GPSer	GPSer(18:3/18:3)	6	6	0.119811	0.0164063	0.115223
D VS F	GPSer	GPSer(20:0/18:1)	6	6	0.272263	0.0832282	0.326331
D VS F	GPSer	GPSer(20:0/18:2)	6	6	2.0518	0.113904	1.20097e-05
D VS F	GPSer	GPSer(20:1/18:1)}	6	6	0.123862	0.149328	0.0649469
D VS F	LPS	LPS(22:2/0:0)	6	6	0.631486	1.38892	4.11877e-09
D VS F	PA	PA(18:1/18:1)	6	6	1.54217	0.195021	6.18388e-06
D VS F	PA	PA(18:2/18:2)	6	6	0.0253092	0.0970547	0.000696538
D VS F	PA	PA(26:1/18:1)	6	6	0.344741	0.0513194	0.000220908
D VS F	PC	PC(10:0/20:0)	6	6	0.0931476	0.149897	0.0168975
D VS F	PC	PC(10:0/22:2)	6	6	0.000814896	0.944957	2.52878e-05
D VS F	PC	PC(10:0/24:1)	6	6	29.049	9.41189	1.17474e-08
D VS F	PC	PC(10:0/24:4)	6	6	0.000814896	0.27052	1.11261e-05
D VS F	PC	PC(10:0/26:0)	6	6	0.135111	0.38634	0.0481146
D VS F	PC	PC(10:0/26:1)	6	6	5.1414	2.97618	5.66025e-06
D VS F	PC	PC(10:0/26:2)	6	6	34.6813	16.6209	1.77534e-06
D VS F	PC	PC(11:0/20:1)	6	6	0.292325	0.176	0.107005
D VS F	PC	PC(11:0/22:2)	6	6	1.49145	0.264471	0.00957351
D VS F	PC	PC(11:0/24:4)	6	6	0.122702	0.102045	0.453409
D VS F	PC	PC(12:0/20:3)	6	6	0.000814896	0.111986	6.80992e-06
D VS F	PC	PC(12:0/22:2)	6	6	55.3002	19.185	6.5196e-07
D VS F	PC	PC(12:0/22:5)	6	6	0.0462198	0.107829	0.234947
D VS F	PC	PC(12:0/24:4)	6	6	57.3728	22.2509	2.43783e-06
D VS F	PC	PC(12:0/26:1)	6	6	0.84672	0.340598	2.30074e-09
D VS F	PC	PC(12:0/26:2)	6	6	2.31773	0.811925	1.20979e-08
D VS F	PC	PC(13:0/20:3)	6	6	0.323927	0.0726427	4.87738e-06
D VS F	PC	PC(13:0/22:2)	6	6	1.205	0.413653	1.63458e-08
D VS F	PC	PC(13:0/24:4)	6	6	0.140738	0.16164	0.233327
D VS F	PC	PC(14:0/18:0)	6	6	0.0219789	0.710661	0.000402613
D VS F	PC	PC(14:0/18:1)	6	6	8.58478	1.03905	3.8575e-06
D VS F	PC	PC(14:0/20:3)	6	6	16.0519	2.12358	0.00803367
D VS F	PC	PC(14:0/22:5)	6	6	10.1508	0.746124	6.44597e-07
D VS F	PC	PC(14:0/22:6)	6	6	0.499326	0.0745748	0.118105
D VS F	PC	PC(14:0/24:4)	6	6	0.280501	0.195969	0.0141438
D VS F	PC	PC(14:1/18:2)	6	6	0.651058	0.0701089	0.0373204
D VS F	PC	PC(14:1/22:2)	6	6	77.7564	28.5637	2.79733e-08
D VS F	PC	PC(14:1/7:0)	6	6	0.0313679	0.176049	0.00281437
D VS F	PC	PC(15:0/15:0)	6	6	0.133001	0.0274394	7.99464e-05
D VS F	PC	PC(15:0/20:3)	6	6	0.536715	0.138807	9.09502e-09
D VS F	PC	PC(15:1/22:2)	6	6	0.0806184	0.0989429	0.346869
D VS F	PC	PC(15:1/22:6)	6	6	0.468711	0.123781	2.69459e-09
D VS F	PC	PC(16:0/0:0)	6	6	0.629835	9.08639	0.000130012
D VS F	PC	PC(16:0/14:1)	6	6	0.127957	0.184649	0.130911
D VS F	PC	PC(16:0/18:1)	6	6	21.0721	5.07164	2.14498e-10
D VS F	PC	PC(16:0/18:2)	6	6	46.3055	16.0599	1.73121e-07
D VS F	PC	PC(16:0/22:6)	6	6	0.14111	0.316094	0.000498402
D VS F	PC	PC(16:1/0:0)	6	6	0.378044	0.511127	0.106478
D VS F	PC	PC(16:1/16:1)	6	6	5.63512	0.846677	0.116074
D VS F	PC	PC(16:1/17:1)	6	6	1.63285	0.193665	4.11963e-10
D VS F	PC	PC(16:1/18:1)	6	6	0.103555	0.0603477	0.000279744
D VS F	PC	PC(16:1/22:2)	6	6	0.341952	0.398543	0.715672
D VS F	PC	PC(16:1/26:1)	6	6	0.146871	0.0263387	0.0123413
D VS F	PC	PC(17:0/16:1)	6	6	0.938219	0.0879225	1.11039e-06
D VS F	PC	PC(17:0/18:2)	6	6	0.873238	0.314115	1.16071e-05
D VS F	PC	PC(17:2/18:1)	6	6	0.373525	0.101696	0.0165235
D VS F	PC	PC(17:2/22:6)	6	6	0.128837	0.170863	0.633799
D VS F	PC	PC(18:0/0:0)	6	6	0.324547	8.26256	3.32201e-05
D VS F	PC	PC(18:0/14:0)	6	6	1.67251	0.345302	3.75403e-06
D VS F	PC	PC(18:0/18:1)	6	6	7.11932	1.6131	0.000227059
D VS F	PC	PC(18:0/18:2)	6	6	23.8611	15.1933	5.12503e-06
D VS F	PC	PC(18:1/14:0)	6	6	0.414996	0.125607	1.84099e-08
D VS F	PC	PC(18:1/18:2)	6	6	3.48901	1.19516	2.09634e-08
D VS F	PC	PC(18:2/0:0)	6	6	5.67675	26.0965	0.00199856
D VS F	PC	PC(18:2/16:1)	6	6	0.344771	0.128224	0.224357
D VS F	PC	PC(18:3/0:0)	6	6	0.242837	0.251663	0.75885
D VS F	PC	PC(18:3/18:2)	6	6	0.402416	0.0697198	3.59461e-06
D VS F	PC	PC(19:0/18:2)	6	6	0.151711	0.183034	0.247158
D VS F	PC	PC(20:0/0:0)	6	6	0.173445	0.675975	0.000107576
D VS F	PC	PC(20:0/0:0)}	6	6	0.0599536	0.309767	0.000169706
D VS F	PC	PC(20:0/14:0)	6	6	2.13854	0.30482	2.78553e-05
D VS F	PC	PC(20:0/18:2)	6	6	1.54763	0.517086	0.000516927
D VS F	PC	PC(20:1/26:2)	6	6	0.066065	0.210525	0.0263912
D VS F	PC	PC(20:2/14:1)	6	6	0.218326	0.0809019	0.000142013
D VS F	PC	PC(20:2/18:2)	6	6	0.078523	0.28716	7.79997e-07
D VS F	PC	PC(22:0/16:1)	6	6	1.49337	0.156741	1.61846e-05
D VS F	PC	PC(22:2/14:1)	6	6	32.2533	22.6366	0.000175863
D VS F	PC	PC(22:2/8:0)	6	6	0.000174585	0.026948	1.71783e-05
D VS F	PC	PC(22:4/14:1)	6	6	15.702	0.643224	1.39707e-06
D VS F	PC	PC(22:5/12:0)	6	6	0.0999944	0.0209437	0.464353
D VS F	PC	PC(22:5/14:1)	6	6	1.66383	0.0424214	0.0290558
D VS F	PC	PC(22:6/15:1)	6	6	0.202544	0.102949	0.000653446
D VS F	PC	PC(24:1/16:1)	6	6	0.142675	0.0282587	0.0205559
D VS F	PC	PC(24:4/10:0)	6	6	0.000814896	0.0305298	1.21662e-05
D VS F	PC	PC(24:4/12:0)	6	6	41.0501	21.2865	3.75926e-07
D VS F	PC	PC(26:0/16:1)	6	6	0.0737938	0.0256979	7.8575e-09
D VS F	PC	PC(26:0/20:3)	6	6	0.184343	0.0366943	7.21212e-05
D VS F	PC	PC(26:1/10:0)	6	6	0.125242	0.255329	0.00442723
D VS F	PC	PC(26:1/18:1)	6	6	0.246663	0.0337963	0.000220615
D VS F	PC	PC(26:1/22:2)	6	6	0.160407	0.0214605	0.000638664
D VS F	PC	PC(26:1/9:0)	6	6	0.199957	0.0996962	0.0429722
D VS F	PC	PC(26:2/6:0)	6	6	0.0702208	0.14366	0.340438
D VS F	PC	PC(P-16:0/2:0)	6	6	2.53247	8.97441	0.00181568
D VS F	PC	PC(P-18:0/18:3)	6	6	0.0569415	0.04234	0.0100161
D VS F	PC	PC(P-20:0/15:0)	6	6	0.535463	0.161215	0.000197869
D VS F	PC	PC(P-20:0/16:1)	6	6	2.44123	0.617766	1.66704e-08
D VS F	PC	PC(P-20:0/18:0)	6	6	0.232559	0.0540712	1.75058e-05
D VS F	PC	PC(P-20:0/18:1)	6	6	0.824178	0.151015	0.000160158
D VS F	PC	PC(P-20:0/20:1)	6	6	0.622514	0.10281	3.84977e-05
D VS F	PE	PE(14:0/16:1)	6	6	0.000174585	0.0347622	0.000102615
D VS F	PE	PE(15:0/0:0)	6	6	0.095682	0.0753193	0.11291
D VS F	PE	PE(15:0/16:1)	6	6	0.303925	0.0198908	5.93346e-05
D VS F	PE	PE(15:0/18:2)	6	6	0.0338099	0.144544	0.00808249
D VS F	PE	PE(15:0/18:2)}	6	6	0.895978	0.0448883	3.57332e-06
D VS F	PE	PE(15:0/18:3)	6	6	0.214461	0.0269228	7.33141e-06
D VS F	PE	PE(16:0/0:0)	6	6	4.40992	21.8503	0.000535154
D VS F	PE	PE(16:0/16:0)	6	6	0.315566	0.0867226	7.97042e-05
D VS F	PE	PE(16:0/16:1)	6	6	4.74276	0.342062	0.396044
D VS F	PE	PE(16:0/17:1)	6	6	0.092124	0.0758352	0.122177
D VS F	PE	PE(16:0/18:1)	6	6	0.43345	0.0829925	2.23619e-05
D VS F	PE	PE(16:0/18:2)	6	6	37.0626	1.71752	0.0861692
D VS F	PE	PE(16:1/0:0)	6	6	4.15157	0.44936	5.00111e-06
D VS F	PE	PE(16:1/14:1)	6	6	0.000174585	0.029147	6.02182e-05
D VS F	PE	PE(16:1/16:1)	6	6	3.26267	0.153002	0.384286
D VS F	PE	PE(16:1/24:0)	6	6	0.0839831	0.0703629	0.270754
D VS F	PE	PE(17:0/0:0)	6	6	0.2385	0.547572	7.83889e-05
D VS F	PE	PE(17:0/17:0)	6	6	0.2827	0.475929	0.000204386
D VS F	PE	PE(17:0/18:2)	6	6	0.142904	0.0308937	0.026658
D VS F	PE	PE(17:0/18:3)	6	6	0.870818	0.0401015	3.48741e-06
D VS F	PE	PE(17:1/0:0)	6	6	0.115589	0.0794583	0.000283123
D VS F	PE	PE(17:2/18:0)	6	6	0.0802005	0.024432	0.0191977
D VS F	PE	PE(18:0/0:0)	6	6	0.945352	17.376	0.00042037
D VS F	PE	PE(18:0/18:1)	6	6	50.2214	4.13408	0.0343235
D VS F	PE	PE(18:0/18:2)	6	6	186.827	11.8517	1.48008e-06
D VS F	PE	PE(18:0/18:2)}	6	6	0.174399	0.316071	0.0535847
D VS F	PE	PE(18:0/18:3)	6	6	0.198117	0.219201	0.322428
D VS F	PE	PE(18:0/22:6)	6	6	0.0407901	0.256486	0.00239496
D VS F	PE	PE(18:0/26:1)	6	6	0.0438622	0.0322403	0.580824
D VS F	PE	PE(18:1/0:0)	6	6	0.889082	1.90747	0.0039296
D VS F	PE	PE(18:1/16:1)	6	6	0.242199	0.0655385	0.165179
D VS F	PE	PE(18:1/18:2)	6	6	45.1248	2.38109	0.0305006
D VS F	PE	PE(18:2/0:0)	6	6	0.0750535	0.149168	0.0204305
D VS F	PE	PE(18:2/14:1)	6	6	0.000174585	0.0289852	1.30243e-05
D VS F	PE	PE(18:2/16:1)	6	6	18.509	0.28093	0.0268829
D VS F	PE	PE(18:2/18:1)	6	6	0.995586	0.203843	0.01099
D VS F	PE	PE(18:2/18:2)	6	6	47.041	1.33604	0.00485718
D VS F	PE	PE(18:2/18:3)	6	6	6.07753	0.1302	0.082276
D VS F	PE	PE(18:2/20:0)	6	6	0.292649	0.150567	0.47839
D VS F	PE	PE(18:3/0:0)	6	6	1.74455	0.192322	3.23389e-05
D VS F	PE	PE(18:3/16:1)	6	6	1.10082	0.059534	0.38756
D VS F	PE	PE(18:3/18:2)	6	6	0.164785	0.159654	0.976291
D VS F	PE	PE(18:3/18:3)	6	6	0.39508	0.0252491	0.392017
D VS F	PE	PE(18:4/18:2)	6	6	0.000814896	0.089883	6.10509e-06
D VS F	PE	PE(19:0/0:0)	6	6	0.732931	4.27947	0.00136717
D VS F	PE	PE(19:0/16:1)	6	6	0.171747	0.0316903	3.8507e-05
D VS F	PE	PE(19:0/18:1)	6	6	0.0774222	0.119533	0.000666815
D VS F	PE	PE(19:0/18:2)	6	6	0.772573	0.259781	2.04547e-09
D VS F	PE	PE(20:0/0:0)	6	6	9.31416	23.1286	4.4535e-07
D VS F	PE	PE(20:0/18:1)	6	6	5.57176	0.54019	0.212789
D VS F	PE	PE(20:0/18:2)	6	6	36.6113	1.62443	0.0303671
D VS F	PE	PE(20:0/18:3)	6	6	0.363725	0.171374	5.72347e-06
D VS F	PE	PE(20:1/0:0)	6	6	0.304147	3.20769	7.95982e-07
D VS F	PE	PE(20:2/0:0)	6	6	0.092964	0.799502	5.77256e-05
D VS F	PE	PE(20:3/14:1)	6	6	0.29826	0.0857256	0.0171189
D VS F	PE	PE(20:3/18:1)	6	6	0.13783	0.12367	0.645671
D VS F	PE	PE(22:0/18:1)	6	6	0.181432	0.0535946	4.82932e-10
D VS F	PE	PE(22:1/18:1)	6	6	0.215418	0.0554094	9.1044e-05
D VS F	PE	PE(22:1/9:0)	6	6	0.0938094	0.111039	0.0927544
D VS F	PE	PE(22:2/12:0)	6	6	2.70789	0.669579	0.485851
D VS F	PE	PE(22:2/14:1)	6	6	8.19306	1.16391	0.234112
D VS F	PE	PE(22:2/16:1)	6	6	0.000814896	0.24807	7.28908e-06
D VS F	PE	PE(22:4/14:1)	6	6	0.000814896	0.121235	0.000155126
D VS F	PE	PE(22:6/14:1)	6	6	0.0290169	0.150102	0.000163446
D VS F	PE	PE(22:6/16:1)	6	6	0.384445	0.123991	0.0203169
D VS F	PE	PE(24:1/10:0)	6	6	4.98923	1.29845	0.492657
D VS F	PE	PE(24:4/12:0)	6	6	10.9386	0.60256	0.00554398
D VS F	PE	PE(24:4/14:0)	6	6	1.11497	0.315842	0.0162072
D VS F	PE	PE(26:1/0:0)	6	6	0.031052	0.109685	0.00200775
D VS F	PE	PE(26:1/10:0)	6	6	1.73946	3.26168	0.00148845
D VS F	PE	PE(26:1/16:1)	6	6	0.253245	0.0525614	0.272339
D VS F	PE	PE(26:1/18:1)	6	6	0.16425	0.0236945	0.133767
D VS F	PE	PE(26:2/10:0）	6	6	91.0086	4.41798	9.0567e-07
D VS F	PE	PE(26:2/12:0)	6	6	2.43934	0.84228	0.541471
D VS F	PE	PE(P-18:0/0:0)	6	6	0.0417531	18.3505	1.83451e-06
D VS F	PE	PE(P-18:0/18:2)	6	6	0.141329	8.45161	0.000239047
D VS F	PE	PE(P-18:0/18:3)	6	6	0.128071	0.138038	0.613691
D VS F	PE	PE(P-20:0/16:1)	6	6	0.134626	0.0705002	3.71063e-07
D VS F	PE	PE(P-20:0/18:2)	6	6	0.0467963	1.23986	2.73445e-05
D VS F	PG	PG(15:0/15:0)	6	6	0.0227473	0.0377383	0.210533
D VS F	PG	PG(16:0/15:0)	6	6	0.0254492	0.0538995	0.119179
D VS F	PG	PG(16:0/16:1)	6	6	1.11055	0.0514049	9.19622e-06
D VS F	PG	PG(16:0/17:1)	6	6	0.171275	0.0354515	2.04282e-06
D VS F	PG	PG(16:0/18:1)	6	6	11.2668	0.366819	0.0282134
D VS F	PG	PG(16:0/18:2)	6	6	4.97459	0.736768	0.0440319
D VS F	PG	PG(16:1/16:1)	6	6	0.350272	0.040049	0.00734697
D VS F	PG	PG(16:1/18:2)	6	6	0.725836	0.086705	0.0396964
D VS F	PG	PG(17:0/15:0)	6	6	0.104154	0.0232999	2.95454e-05
D VS F	PG	PG(18:0/18:1)	6	6	0.262723	0.254848	0.899474
D VS F	PG	PG(18:1/18:1)	6	6	10.6371	0.386207	7.17978e-06
D VS F	PG	PG(18:2/16:1)	6	6	0.140704	0.268441	0.0409346
D VS F	PG	PG(18:2/18:0)	6	6	0.482208	0.0513242	3.95237e-05
D VS F	PG	PG(18:2/18:1)	6	6	4.9663	0.361822	0.0337562
D VS F	PG	PG(18:2/18:2)	6	6	0.136168	0.0286522	0.000128309
D VS F	PG	PG(18:3/16:1)	6	6	0.101509	0.0529784	0.347437
D VS F	PG	PG(18:3/18:2)	6	6	0.402361	0.0751651	0.0502349
D VS F	PG	PG(18:3/18:3)	6	6	0.138181	0.0303662	1.86209e-07
D VS F	PG	PG(20:0/18:2)	6	6	0.06861	0.15206	7.92481e-07
D VS F	PI	PI(10:0/26:2)	6	6	0.674081	0.314612	1.33006e-07
D VS F	PI	PI(12:0/22:2)	6	6	0.0877762	0.101215	0.23584
D VS F	PI	PI(12:0/24:4)	6	6	0.158844	0.0830058	5.3207e-05
D VS F	PI	PI(14:1/22:2)	6	6	0.470758	0.170475	9.92228e-09
D VS F	PI	PI(16:0/16:1)	6	6	0.458165	0.144118	2.77064e-10
D VS F	PI	PI(16:0/18:1)	6	6	5.69737	1.52101	0.000272872
D VS F	PI	PI(16:0/18:2)	6	6	5.90118	2.90148	0.000123668
D VS F	PI	PI(16:1/18:2)	6	6	0.664966	0.163398	2.79316e-08
D VS F	PI	PI(18:0/18:1)	6	6	4.16916	1.70515	6.99978e-06
D VS F	PI	PI(18:0/18:2)	6	6	38.1242	11.3461	1.03103e-08
D VS F	PI	PI(18:1/18:2)	6	6	29.7208	5.96267	1.42108e-09
D VS F	PI	PI(18:2/18:2)	6	6	10.7632	1.95196	6.99927e-06
D VS F	PI	PI(18:2/18:3)	6	6	1.11167	0.0905879	2.57285e-06
D VS F	PI	PI(19:0/18:2)	6	6	0.211828	0.15595	0.210226
D VS F	PI	PI(20:0/18:1)	6	6	0.542151	0.0986129	6.32297e-09
D VS F	PI	PI(20:0/18:2)	6	6	1.16146	0.426764	0.0214697
D VS F	PI	PI(20:1/18:2)	6	6	0.258894	0.168508	1.43423e-05
D VS F	PS	PS(18:0/16:1)	6	6	0.164791	0.127207	0.828153
D VS F	PS	PS(18:1/16:1)	6	6	0.153887	0.0538441	0.117432
D VS F	PS	PS(18:1/18:1)}	6	6	0.0823558	0.0899017	0.682698
D VS F	PS	PS(18:2/18:1)	6	6	0.0958195	0.0873545	0.932695
D VS F	PS	PS(18:2/18:2)	6	6	0.000814896	0.111005	2.19719e-06
D VS F	PS	PS(20:0/18:2)	6	6	0.292945	0.127424	5.47387e-05
D VS F	PS	PS(20:1/16:1)	6	6	1.54428	0.247903	3.23901e-07
D VS F	PS	PS(22:5/16:0)	6	6	0.109771	0.0263886	0.0158463
D VS F	PS	PS(22:6/16:0)	6	6	0.0478622	0.0332322	0.375754
D VS F	SM	SM(d14:0/22:0)	6	6	0.209893	0.113001	0.00320966
D VS F	SM	SM(d14:0/24:0)	6	6	0.174048	0.534303	2.33654e-06
D VS F	SM	SM(d14:1/22:0)	6	6	0.055452	0.250969	3.55194e-05
D VS F	SM	SM(d14:1/26:1)	6	6	0.0276323	1.29878	2.73886e-05
D VS F	SM	SM(d15:0/18:0)	6	6	0.189395	0.0278681	9.59614e-07
D VS F	SM	SM(d15:0/18:1)	6	6	0.0912992	0.181469	0.00490875
D VS F	SM	SM(d15:0/20:0)	6	6	0.977514	0.172707	1.41616e-07
D VS F	SM	SM(d15:0/22:0)	6	6	1.38446	0.3496	0.000684783
D VS F	SM	SM(d15:0/24:0)	6	6	1.17763	0.141704	0.00860833
D VS F	SM	SM(d15:0/24:1)	6	6	7.1526	0.845058	2.27533e-05
D VS F	SM	SM(d15:0/26:1)	6	6	0.0910739	0.094419	0.643742
D VS F	SM	SM(d15:1/20:0)	6	6	2.05205	0.500256	7.62748e-09
D VS F	SM	SM(d16:1/26:1)	6	6	0.501643	0.592255	0.0826255
D VS F	SM	SM(d18:1/17:0)	6	6	0.143877	0.111778	0.0136811
D VS F	TG	TG(12:0/16:1/16:1)	6	6	0.122187	0.0927096	0.0451597
D VS F	TG	TG(14:0/16:0/16:0)	6	6	1.94373	5.66036	5.1392e-06
D VS F	TG	TG(14:0/16:0/16:1)	6	6	1.92944	11.2595	0.000108881
D VS F	TG	TG(14:0/16:1/14:0)	6	6	0.638388	2.08849	0.000293047
D VS F	TG	TG(14:0/16:1/18:1)	6	6	3.15337	36.0551	4.63702e-05
D VS F	TG	TG(16:0/16:0/16:0)	6	6	3.71351	9.01002	0.000256507
D VS F	TG	TG(16:0/16:0/16:1)	6	6	8.99522	67.6815	2.29486e-05
D VS F	TG	TG(16:0/16:0/17:0)	6	6	0.711395	2.23052	8.17519e-07
D VS F	TG	TG(16:0/16:0/17:1)	6	6	0.988186	5.00543	5.46753e-05
D VS F	TG	TG(16:0/16:0/18:1)	6	6	43.1869	260.88	1.15023e-05
D VS F	TG	TG(16:0/16:0/18:2)	6	6	23.7565	271.478	2.05006e-09
D VS F	TG	TG(16:0/16:0/21:0)	6	6	0.202147	0.512295	1.4032e-06
D VS F	TG	TG(16:0/18:0/16:0)	6	6	1.02358	3.00248	1.83874e-06
D VS F	TG	TG(16:0/18:1/18:2)	6	6	33.8462	597.446	4.71771e-11
D VS F	TG	TG(16:0/18:2/18:2)	6	6	6.05236	155.391	7.92634e-08
D VS F	TG	TG(16:1/16:1/16:1)	6	6	0.683773	5.17737	3.04017e-05
D VS F	TG	TG(16:1/16:1/17:1)	6	6	0.12472	0.569354	3.19064e-09
D VS F	TG	TG(16:1/16:1/18:1)	6	6	3.84775	79.6363	2.55212e-06
D VS F	TG	TG(16:1/18:2/18:2)	6	6	0.424898	8.70993	1.52188e-09
D VS F	TG	TG(16:1/18:2/18:3)	6	6	0.0573437	0.487302	8.98442e-07
D VS F	TG	TG(18:0/18:1/18:1)	6	6	5.84976	117.661	0.000242887
D VS F	TG	TG(18:0/18:1/20:0)	6	6	0.497449	1.36127	0.0246071
D VS F	TG	TG(18:0/18:1/21:0)	6	6	0.0792972	0.334753	0.00220804
D VS F	TG	TG(18:0/22:0/22:0)	6	6	0.0358675	0.110678	0.000186483
D VS F	TG	TG(18:1/16:0/18:1)	6	6	58.6587	646.775	3.42036e-10
D VS F	TG	TG(18:1/18:1/18:1)	6	6	16.4127	436.658	4.61034e-05
D VS F	TG	TG(18:1/18:1/20:1)	6	6	0.855672	13.1662	8.04044e-05
D VS F	TG	TG(18:1/18:2/18:2)	6	6	4.39317	204.427	1.61474e-05
D VS F	TG	TG(18:1/18:2/20:1)	6	6	0.506859	8.36137	2.90145e-06
D VS F	TG	TG(18:1/18:2/20:2)	6	6	0.183807	3.81249	7.41675e-06
D VS F	TG	TG(18:2/18:2/18:2)	6	6	0.741633	28.4648	2.78501e-07
D VS F	TG	TG(18:2/18:2/18:3)	6	6	0.0679653	0.423954	0.000246966
D VS F	TG	TG(18:2/18:2/20:2)	6	6	0.0601605	0.470086	1.915e-07
D VS F	TG	TG(20:0/20:0/20:0)	6	6	0.0642948	0.184162	1.7448e-05

## Sheet: Different lipids
comparison	lipid-name	ID	name	mzmed	metlin	MEAN D	MEAN F	VIP	pvalue	qvalue	foldchange	log_foldchange
D VS F	Cer(d17:1/20:0)	5198	M581T362	580.565	http://metlin.scripps.edu/metabo_list.php?mass_min=579.555&mass_max=579.575	0.21	0.777	0.304596	9.65e-07	5.7e-07	0.27106	-1.88331
D VS F	GPSer(18:0/16:1)	1289	M761T256	760.513	http://metlin.scripps.edu/metabo_list.php?mass_min=759.503&mass_max=759.523	2.17343	0.183	0.694132	0.0979818	0.0161605	11.8901	3.57168
D VS F	GPSer(18:0/18:2)	2240	M787T264	786.529	http://metlin.scripps.edu/metabo_list.php?mass_min=785.519&mass_max=785.539	9.25042	0.796	1.61369	0.0350825	0.00642031	11.6233	3.53894
D VS F	GPSer(20:0/18:2)	197	M815T299	814.56	http://metlin.scripps.edu/metabo_list.php?mass_min=813.55&mass_max=813.57	2.0518	0.114	0.931554	1.2e-05	9.04e-06	18.0133	4.17099
D VS F	PA(18:1/18:1)	2368	M699T283	699.496	http://metlin.scripps.edu/metabo_list.php?mass_min=698.486&mass_max=698.506	1.54217	0.195	0.775209	6.18e-06	5.8e-06	7.90773	2.98326
D VS F	PA(18:2/18:2)	7849	M695T183	695.473	http://metlin.scripps.edu/metabo_list.php?mass_min=694.463&mass_max=694.483	0.0253	0.0971	0.172664	0.000696538	0.000200399	0.260773	-1.93913
D VS F	PC(10:0/22:2)	340	M731T233	730.537	http://metlin.scripps.edu/metabo_list.php?mass_min=729.527&mass_max=729.547	0.000815	0.945	0.391172	2.53e-05	6.82e-06	0.000862363	-10.1794
D VS F	PC(10:0/24:1)	1742	M761T302	760.585	http://metlin.scripps.edu/metabo_list.php?mass_min=759.575&mass_max=759.595	29.049	9.41189	1.79048	1.17e-08	2.04e-08	3.08642	1.62593
D VS F	PC(10:0/24:4)	813	M755T213	754.536	http://metlin.scripps.edu/metabo_list.php?mass_min=753.526&mass_max=753.546	0.000815	0.271	0.209704	1.11e-05	3.69e-06	0.00301234	-8.3749
D VS F	PC(10:0/26:1)	1650	M789T336	788.615	http://metlin.scripps.edu/metabo_list.php?mass_min=787.605&mass_max=787.625	5.1414	2.97618	0.581123	5.66e-06	2.25e-06	1.72752	0.788699
D VS F	PC(10:0/26:2)	1034	M787T309	786.601	http://metlin.scripps.edu/metabo_list.php?mass_min=785.591&mass_max=785.611	34.6813	16.6209	1.68837	1.78e-06	9.12e-07	2.08661	1.06116
D VS F	PC(11:0/22:2)	504	M745T249_1	744.552	http://metlin.scripps.edu/metabo_list.php?mass_min=743.542&mass_max=743.562	1.49145	0.264	0.396951	0.00957351	0.00124243	5.63936	2.49553
D VS F	PC(12:0/20:3)	887	M729T207	728.52	http://metlin.scripps.edu/metabo_list.php?mass_min=727.51&mass_max=727.53	0.000815	0.112	0.134834	6.81e-06	2.59e-06	0.00727676	-7.10249
D VS F	PC(12:0/22:2)	427	M759T273	758.57	http://metlin.scripps.edu/metabo_list.php?mass_min=757.56&mass_max=757.58	55.3002	19.185	2.39608	6.52e-07	4.21e-07	2.88248	1.52731
D VS F	PC(12:0/24:4)	676	M783T249	782.57	http://metlin.scripps.edu/metabo_list.php?mass_min=781.56&mass_max=781.58	57.3728	22.2509	2.34847	2.44e-06	1.17e-06	2.57845	1.3665
D VS F	PC(12:0/26:2)	1356	M815T344	814.631	http://metlin.scripps.edu/metabo_list.php?mass_min=813.621&mass_max=813.641	2.31773	0.812	0.495084	1.21e-08	2.09e-08	2.85461	1.5133
D VS F	PC(13:0/22:2)	694	M773T286	772.583	http://metlin.scripps.edu/metabo_list.php?mass_min=771.573&mass_max=771.593	1.205	0.414	0.35853	1.63e-08	2.61e-08	2.91308	1.54255
D VS F	PC(14:0/20:3)	1397	M757T241	756.554	http://metlin.scripps.edu/metabo_list.php?mass_min=755.544&mass_max=755.564	16.0519	2.12358	1.35235	0.00803367	0.0010549	7.55887	2.91817
D VS F	PC(14:0/22:5)	172	M781T222	780.554	http://metlin.scripps.edu/metabo_list.php?mass_min=779.544&mass_max=779.564	10.1508	0.746	1.24292	6.45e-07	4.17e-07	13.6048	3.76604
D VS F	PC(14:1/22:2)	978	M785T278_1	784.585	http://metlin.scripps.edu/metabo_list.php?mass_min=783.575&mass_max=783.595	77.7563	28.5637	2.82543	2.8e-08	3.87e-08	2.72221	1.44478
D VS F	PC(15:0/18:1)	892	M791T277	790.559	http://metlin.scripps.edu/metabo_list.php?mass_min=789.549&mass_max=789.569	0.938	0.0879	0.619909	1.11e-06	1.72e-06	10.671	3.41562
D VS F	PC(15:0/18:2)	884	M789T246	788.544	http://metlin.scripps.edu/metabo_list.php?mass_min=787.534&mass_max=787.554	1.63285	0.194	0.805294	4.12e-10	1.53e-08	8.43129	3.07575
D VS F	PC(16:0/0:0)	7248	M540T64	540.329	http://metlin.scripps.edu/metabo_list.php?mass_min=539.319&mass_max=539.339	0.63	9.08639	1.91377	0.000130012	5.21e-05	0.0693163	-3.85066
D VS F	PC(16:0/16:1)	1716	M777T264	776.544	http://metlin.scripps.edu/metabo_list.php?mass_min=775.534&mass_max=775.554	8.58478	1.03905	1.83815	3.86e-06	4.2e-06	8.26217	3.04652
D VS F	PC(16:0/18:1)	188	M805T300	804.577	http://metlin.scripps.edu/metabo_list.php?mass_min=803.567&mass_max=803.587	21.0721	5.07164	2.68873	2.14e-10	1.34e-08	4.15489	2.05481
D VS F	PC(16:0/18:2)	1107	M803T272	802.561	http://metlin.scripps.edu/metabo_list.php?mass_min=801.551&mass_max=801.571	46.3055	16.0599	3.65712	1.73e-07	4.56e-07	2.8833	1.52772
D VS F	PC(16:0/22:6)	3602	M807T258	806.568	http://metlin.scripps.edu/metabo_list.php?mass_min=805.558&mass_max=805.578	0.141	0.316	0.157506	0.000498402	8.29e-05	0.446418	-1.16353
D VS F	PC(16:1/18:1)	4297	M803T350	802.557	http://metlin.scripps.edu/metabo_list.php?mass_min=801.547&mass_max=801.567	0.104	0.0603	0.130592	0.000279744	9.52e-05	1.71597	0.779028
D VS F	PC(17:0/18:2)	4115	M817T284	816.575	http://metlin.scripps.edu/metabo_list.php?mass_min=815.565&mass_max=815.585	0.873	0.314	0.484515	1.16e-05	8.85e-06	2.77999	1.47508
D VS F	PC(18:0/0:0)	990	M568T86	568.36	http://metlin.scripps.edu/metabo_list.php?mass_min=567.35&mass_max=567.37	0.325	8.26256	1.87488	3.32e-05	1.85e-05	0.0392792	-4.67009
D VS F	PC(18:0/18:1)	5664	M833T335	832.608	http://metlin.scripps.edu/metabo_list.php?mass_min=831.598&mass_max=831.618	7.11932	1.6131	1.53565	0.000227059	8.07e-05	4.41343	2.1419
D VS F	PC(18:0/18:2)	1720	M831T306	830.593	http://metlin.scripps.edu/metabo_list.php?mass_min=829.583&mass_max=829.603	23.8611	15.1933	1.91868	5.13e-06	5.1e-06	1.5705	0.651228
D VS F	PC(18:1/18:2)	2243	M829T277	828.577	http://metlin.scripps.edu/metabo_list.php?mass_min=827.567&mass_max=827.587	32.2533	22.6366	1.95965	0.000175863	6.62e-05	1.42483	0.510793
D VS F	PC(18:2/0:0)	10185	M564T54	564.33	http://metlin.scripps.edu/metabo_list.php?mass_min=563.32&mass_max=563.34	5.67675	26.0965	2.84515	0.00199855	0.000494958	0.217529	-2.20072
D VS F	PC(18:2/18:2)	162	M827T247	826.562	http://metlin.scripps.edu/metabo_list.php?mass_min=825.552&mass_max=825.572	41.05	21.2865	2.94547	3.76e-07	7.78e-07	1.92846	0.947449
D VS F	PC(18:2/18:3)	867	M825T220	824.545	http://metlin.scripps.edu/metabo_list.php?mass_min=823.535&mass_max=823.555	15.702	0.643	2.60589	1.4e-06	2.01e-06	24.4113	4.60948
D VS F	PC(18:2/20:2)	7794	M855T282	854.591	http://metlin.scripps.edu/metabo_list.php?mass_min=853.581&mass_max=853.601	0.0785	0.287	0.30106	7.8e-07	1.33e-06	0.273447	-1.87067
D VS F	PC(18:3/18:2)	392	M803T222	802.534	http://metlin.scripps.edu/metabo_list.php?mass_min=801.524&mass_max=801.544	0.402	0.0697	0.233076	3.59e-06	1.6e-06	5.7719	2.52905
D VS F	PC(20:0/18:1)	2542	M861T366	860.638	http://metlin.scripps.edu/metabo_list.php?mass_min=859.628&mass_max=859.648	1.49337	0.157	0.771668	1.62e-05	1.11e-05	9.52762	3.25212
D VS F	PC(P-16:0/2:0)	7705	M522T67	522.354	http://metlin.scripps.edu/metabo_list.php?mass_min=521.344&mass_max=521.364	2.53247	8.97441	0.969458	0.00181568	0.000264755	0.282188	-1.82527
D VS F	PE(15:0/16:1)	3835	M674T249	674.475	http://metlin.scripps.edu/metabo_list.php?mass_min=673.465&mass_max=673.485	0.304	0.0199	0.353712	5.93e-05	2.85e-05	15.2797	3.93354
D VS F	PE(16:0/0:0)	10033	M452T66	452.277	http://metlin.scripps.edu/metabo_list.php?mass_min=451.267&mass_max=451.287	4.40992	21.8503	2.69396	0.000535154	0.000162364	0.201824	-2.30883
D VS F	PE(16:0/18:1)	2780	M717T264	716.522	http://metlin.scripps.edu/metabo_list.php?mass_min=715.512&mass_max=715.532	0.433	0.083	0.394199	2.24e-05	1.38e-05	5.22277	2.38481
D VS F	PE(16:0/18:2)	2029	M715T282	714.509	http://metlin.scripps.edu/metabo_list.php?mass_min=713.499&mass_max=713.519	37.0626	1.71752	3.00512	0.0861692	0.0144168	21.5791	4.43156
D VS F	PE(16:1/0:0)	1461	M450T53	450.261	http://metlin.scripps.edu/metabo_list.php?mass_min=449.251&mass_max=449.271	4.15157	0.449	1.28487	5e-06	5.01e-06	9.23886	3.20772
D VS F	PE(16:1/14:1)	812	M658T201	658.444	http://metlin.scripps.edu/metabo_list.php?mass_min=657.434&mass_max=657.454	0.000175	0.0291	0.113073	6.02e-05	2.88e-05	0.0059898	-7.38328
D VS F	PE(17:0/18:2)	10057	M729T281	728.521	http://metlin.scripps.edu/metabo_list.php?mass_min=727.511&mass_max=727.531	0.143	0.0309	0.189701	0.026658	0.00502688	4.62566	2.20966
D VS F	PE(18:0/0:0)	3054	M482T93_2	482.324	http://metlin.scripps.edu/metabo_list.php?mass_min=481.314&mass_max=481.334	0.945	17.376	1.59496	0.00042037	7.1e-05	0.0544056	-4.2001
D VS F	PE(18:0/18:1)	1291	M745T343	744.556	http://metlin.scripps.edu/metabo_list.php?mass_min=743.546&mass_max=743.566	50.2214	4.13408	3.76231	0.0343235	0.00629527	12.1481	3.60266
D VS F	PE(18:0/18:2)	545	M743T318	742.54	http://metlin.scripps.edu/metabo_list.php?mass_min=741.53&mass_max=741.55	186.827	11.8517	8.89017	1.48e-06	2.09e-06	15.7637	3.97854
D VS F	PE(18:0/22:6)	466	M793T329	792.55	http://metlin.scripps.edu/metabo_list.php?mass_min=791.54&mass_max=791.56	0.0408	0.256	0.175405	0.00239496	0.000342196	0.159035	-2.65258
D VS F	PE(18:1/0:0)	6541	M480T72	480.307	http://metlin.scripps.edu/metabo_list.php?mass_min=479.297&mass_max=479.317	0.889	1.90747	0.375955	0.0039296	0.000541797	0.466105	-1.10127
D VS F	PE(18:1/18:2)	4208	M741T287	740.525	http://metlin.scripps.edu/metabo_list.php?mass_min=739.515&mass_max=739.535	45.1248	2.38109	3.69701	0.0305006	0.00566835	18.9513	4.24422
D VS F	PE(18:2/16:1)	1213	M712T249	712.492	http://metlin.scripps.edu/metabo_list.php?mass_min=711.482&mass_max=711.502	18.509	0.281	2.41465	0.0268829	0.00506468	65.8849	6.04188
D VS F	PE(18:2/18:2)	824	M739T258	738.509	http://metlin.scripps.edu/metabo_list.php?mass_min=737.499&mass_max=737.519	47.041	1.33604	4.17979	0.00485718	0.00108705	35.2094	5.13789
D VS F	PE(18:2/18:3)	705	M736T230	736.492	http://metlin.scripps.edu/metabo_list.php?mass_min=735.482&mass_max=735.502	6.07753	0.13	1.25537	0.082276	0.013831	46.6783	5.54468
D VS F	PE(19:0/0:0)	10789	M494T101	494.323	http://metlin.scripps.edu/metabo_list.php?mass_min=493.313&mass_max=493.333	0.733	4.27947	1.19755	0.00136717	0.000356009	0.171267	-2.54568
D VS F	PE(19:0/18:1)	18964	M759T287	758.577	http://metlin.scripps.edu/metabo_list.php?mass_min=757.567&mass_max=757.587	0.0774	0.12	0.127526	0.000666815	0.000193529	0.647708	-0.626584
D VS F	PE(19:0/18:2)	485	M759T335	758.567	http://metlin.scripps.edu/metabo_list.php?mass_min=757.557&mass_max=757.577	0.773	0.26	0.289528	2.05e-09	6.25e-09	2.97394	1.57238
D VS F	PE(20:0/0:0)	11048	M508T124	508.339	http://metlin.scripps.edu/metabo_list.php?mass_min=507.329&mass_max=507.349	9.31416	23.1286	2.46094	4.45e-07	8.73e-07	0.402712	-1.31218
D VS F	PE(20:0/18:2)	1214	M771T350	770.571	http://metlin.scripps.edu/metabo_list.php?mass_min=769.561&mass_max=769.581	36.6113	1.62443	3.31801	0.0303671	0.00564621	22.5379	4.49428
D VS F	PE(20:0/18:3)	2771	M769T362	768.544	http://metlin.scripps.edu/metabo_list.php?mass_min=767.534&mass_max=767.554	0.364	0.171	0.28588	5.72e-06	5.5e-06	2.12241	1.0857
D VS F	PE(22:2/16:1)	309	M771T329	770.568	http://metlin.scripps.edu/metabo_list.php?mass_min=769.558&mass_max=769.578	0.000815	0.248	0.201147	7.29e-06	2.72e-06	0.00328494	-8.24992
D VS F	PE(22:4/14:1)	261	M739T232	738.505	http://metlin.scripps.edu/metabo_list.php?mass_min=737.495&mass_max=737.515	0.000815	0.121	0.138065	0.000155126	3.01e-05	0.00672164	-7.21697
D VS F	PE(26:1/10:0)	7036	M747T301	746.559	http://metlin.scripps.edu/metabo_list.php?mass_min=745.549&mass_max=745.569	1.73946	3.26168	0.455581	0.00148845	0.000221382	0.533301	-0.906977
D VS F	PE(26:2/10:0)	1001	M745T318	744.554	http://metlin.scripps.edu/metabo_list.php?mass_min=743.544&mass_max=743.564	91.0086	4.41798	3.77712	9.06e-07	5.44e-07	20.5996	4.36454
D VS F	PE(P-16:0/20:1)	2360	M753T341	752.554	http://metlin.scripps.edu/metabo_list.php?mass_min=751.544&mass_max=751.564	0.0822	0.596	0.285371	0.000105426	2.18e-05	0.137862	-2.8587
D VS F	PE(P-18:0/0:0)	3280	M464T101	464.312	http://metlin.scripps.edu/metabo_list.php?mass_min=463.302&mass_max=463.322	0.0418	18.3505	2.87076	1.83e-06	2.44e-06	0.00227531	-8.77972
D VS F	PE(P-18:0/18:2)	6465	M727T335	726.544	http://metlin.scripps.edu/metabo_list.php?mass_min=725.534&mass_max=725.554	0.141	8.45161	1.88849	0.000239047	8.39e-05	0.0167221	-5.9021
D VS F	PE(P-20:0/18:2)	5106	M755T366	754.575	http://metlin.scripps.edu/metabo_list.php?mass_min=753.565&mass_max=753.585	0.0468	1.23986	0.727626	2.73e-05	1.6e-05	0.0377433	-4.72764
D VS F	PG(16:0/18:1)	2292	M748T263	747.519	http://metlin.scripps.edu/metabo_list.php?mass_min=746.509&mass_max=746.529	11.2668	0.367	1.86085	0.0282134	0.0052869	30.7149	4.94087
D VS F	PG(16:0/18:2)	2273	M746T235	745.502	http://metlin.scripps.edu/metabo_list.php?mass_min=744.492&mass_max=744.512	4.97459	0.737	1.12065	0.0440319	0.00787171	6.75191	2.75529
D VS F	PG(18:1/18:1)	1962	M774T268	773.533	http://metlin.scripps.edu/metabo_list.php?mass_min=772.523&mass_max=772.543	10.6371	0.386	2.14422	7.18e-06	6.43e-06	27.5424	4.78358
D VS F	PG(18:2/16:1)	16699	M743T272	743.486	http://metlin.scripps.edu/metabo_list.php?mass_min=742.476&mass_max=742.496	0.141	0.268	0.194484	0.0409346	0.00737528	0.524152	-0.931943
D VS F	PG(18:2/18:1)	1682	M772T240	771.518	http://metlin.scripps.edu/metabo_list.php?mass_min=770.508&mass_max=770.528	4.9663	0.362	1.1923	0.0337562	0.00620265	13.7258	3.77882
D VS F	PG(18:2/18:2)	3597	M769T258	769.488	http://metlin.scripps.edu/metabo_list.php?mass_min=768.478&mass_max=768.498	0.136	0.0287	0.216825	0.000128309	5.16e-05	4.75244	2.24867
D VS F	PI(10:0/26:2)	1611	M881T259	880.589	http://metlin.scripps.edu/metabo_list.php?mass_min=879.579&mass_max=879.599	0.674	0.315	0.240649	1.33e-07	1.21e-07	2.14258	1.09935
D VS F	PI(12:0/24:4)	2008	M877T201	876.558	http://metlin.scripps.edu/metabo_list.php?mass_min=875.548&mass_max=875.568	0.159	0.083	0.106715	5.32e-05	1.23e-05	1.91365	0.936329
D VS F	PI(14:1/22:2)	597	M879T230	878.574	http://metlin.scripps.edu/metabo_list.php?mass_min=877.564&mass_max=877.584	0.471	0.17	0.221232	9.92e-09	1.8e-08	2.76146	1.46543
D VS F	PI(16:0/16:1)	490	M808T214	807.502	http://metlin.scripps.edu/metabo_list.php?mass_min=806.492&mass_max=806.512	0.458	0.144	0.375926	2.77e-10	1.42e-08	3.1791	1.66862
D VS F	PI(16:0/18:2)	3843	M834T223	833.519	http://metlin.scripps.edu/metabo_list.php?mass_min=832.509&mass_max=832.529	5.90118	2.90148	1.10158	0.000123668	5e-05	2.03386	1.02422
D VS F	PI(18:0/18:2)	636	M862T257	861.551	http://metlin.scripps.edu/metabo_list.php?mass_min=860.541&mass_max=860.561	38.1242	11.3461	3.45952	1.03e-08	6.74e-08	3.36013	1.74852
D VS F	PI(18:1/18:2)	948	M860T228	859.536	http://metlin.scripps.edu/metabo_list.php?mass_min=858.526&mass_max=858.546	29.7208	5.96267	3.26708	1.42e-09	2.22e-08	4.98448	2.31744
D VS F	PI(18:2/18:2)	1923	M858T200	857.519	http://metlin.scripps.edu/metabo_list.php?mass_min=856.509&mass_max=856.529	10.7632	1.95196	1.98135	7e-06	6.32e-06	5.51402	2.4631
D VS F	PI(20:0/18:2)	10878	M890T294	889.58	http://metlin.scripps.edu/metabo_list.php?mass_min=888.57&mass_max=888.59	1.16146	0.427	0.494766	0.0214697	0.00413546	2.72155	1.44443
D VS F	PS(18:2/18:2)	498	M785T205	784.51	http://metlin.scripps.edu/metabo_list.php?mass_min=783.5&mass_max=783.52	0.000815	0.111	0.134556	2.2e-06	1.08e-06	0.00734108	-7.08979
D VS F	PS(20:0/18:2)	419	M817T301	816.572	http://metlin.scripps.edu/metabo_list.php?mass_min=815.562&mass_max=815.582	0.293	0.127	0.161333	5.47e-05	1.26e-05	2.29898	1.20099
D VS F	PS(20:1/16:1)	587	M789T266	788.542	http://metlin.scripps.edu/metabo_list.php?mass_min=787.532&mass_max=787.552	1.54428	0.248	0.461655	3.24e-07	2.48e-07	6.22939	2.63909
D VS F	SM(d14:0/22:0)	7886	M778T304	777.611	http://metlin.scripps.edu/metabo_list.php?mass_min=776.601&mass_max=776.621	0.21	0.113	0.190571	0.00320966	0.000748396	1.85744	0.893317
D VS F	SM(d14:1/22:0)	2195	M732T293	731.604	http://metlin.scripps.edu/metabo_list.php?mass_min=730.594&mass_max=730.614	0.502	0.592	0.0881968	0.0826255	0.00923275	0.847006	-0.239557
D VS F	SM(d14:1/26:1)	2669	M830T322	829.643	http://metlin.scripps.edu/metabo_list.php?mass_min=828.633&mass_max=828.653	0.0276	1.29878	0.751552	2.74e-05	1.61e-05	0.0212756	-5.55466
D VS F	SM(d15:0/18:0)	1269	M736T243	735.564	http://metlin.scripps.edu/metabo_list.php?mass_min=734.554&mass_max=734.574	0.189	0.0279	0.269878	9.6e-07	1.55e-06	6.79611	2.76471
D VS F	SM(d15:0/20:0)	184	M764T283	763.595	http://metlin.scripps.edu/metabo_list.php?mass_min=762.585&mass_max=762.605	0.978	0.173	0.595972	1.42e-07	4e-07	5.65995	2.50079
D VS F	SM(d15:0/22:0)	290	M792T320	791.627	http://metlin.scripps.edu/metabo_list.php?mass_min=790.617&mass_max=790.637	1.38446	0.35	0.656382	0.000684783	0.000197696	3.96013	1.98555
D VS F	SM(d15:0/24:0)	9601	M820T354	819.657	http://metlin.scripps.edu/metabo_list.php?mass_min=818.647&mass_max=818.667	1.17763	0.142	0.612666	0.00860833	0.00182236	8.31053	3.05494
D VS F	SM(d15:0/24:1)	2608	M818T341	817.643	http://metlin.scripps.edu/metabo_list.php?mass_min=816.633&mass_max=816.653	7.1526	0.845	1.67394	2.28e-05	1.39e-05	8.46404	3.08135
D VS F	SM(d15:1/20:0)	663	M762T268	761.581	http://metlin.scripps.edu/metabo_list.php?mass_min=760.571&mass_max=760.591	2.05205	0.5	0.832318	7.63e-09	5.83e-08	4.102	2.03633
D VS F	SM(d15:1/22:0)	8028	M790T380	789.604	http://metlin.scripps.edu/metabo_list.php?mass_min=788.594&mass_max=788.614	0.0515	0.179	0.227049	0.00151439	0.000389054	0.28827	-1.79451
D VS F	TG(14:0/16:0/16:0)	12195	M797T521	796.738	http://metlin.scripps.edu/metabo_list.php?mass_min=795.728&mass_max=795.748	1.94373	5.66036	0.761802	5.14e-06	2.09e-06	0.343393	-1.54207
D VS F	TG(16:0/16:0/16:0)	11309	M825T536	824.769	http://metlin.scripps.edu/metabo_list.php?mass_min=823.759&mass_max=823.779	3.71351	9.01002	0.876242	0.000256507	4.61e-05	0.412153	-1.27875
D VS F	TG(16:0/16:0/18:1)	6032	M851T537_4	850.785	http://metlin.scripps.edu/metabo_list.php?mass_min=849.775&mass_max=849.795	43.1869	260.88	5.80759	1.15e-05	3.77e-06	0.165543	-2.59472
D VS F	TG(16:0/18:1/18:2)	483	M875T525_3	874.786	http://metlin.scripps.edu/metabo_list.php?mass_min=873.776&mass_max=873.796	33.8462	597.446	9.64152	4.72e-11	6e-10	0.0566515	-4.14174
D VS F	TG(18:0/18:1/18:1)	4081	M905T552	904.833	http://metlin.scripps.edu/metabo_list.php?mass_min=903.823&mass_max=903.843	5.84976	117.661	4.18443	0.000242887	4.4e-05	0.0497171	-4.33012
D VS F	TG(18:1/16:0/18:1)	1403	M877T538_3	876.802	http://metlin.scripps.edu/metabo_list.php?mass_min=875.792&mass_max=875.812	58.6587	646.775	9.83443	3.42e-10	1.92e-09	0.0906941	-3.46285
D VS F	TG(18:1/18:2/18:2)	2549	M899T514	898.786	http://metlin.scripps.edu/metabo_list.php?mass_min=897.776&mass_max=897.796	4.39317	204.427	5.70302	1.61e-05	4.84e-06	0.0214902	-5.54018
D VS F	TG(18:2/18:2/18:2)	1515	M897T500	896.77	http://metlin.scripps.edu/metabo_list.php?mass_min=895.76&mass_max=895.78	0.742	28.4648	2.1391	2.79e-07	2.2e-07	0.0260544	-5.26233
