# Supplementary material for: Lipidomics and RNA-Seq Study of Lipid Regulation in Aphis gossypii parasitized by Lysiphlebia japonica
Source: Sci Rep. 2017 May 2;7:1364. doi: 10.1038/s41598-017-01546-1 (PMC5431011; doi:10.1038/s41598-017-01546-1)
Supplement: Supplementary file 3 — Table S2 [file 41598_2017_1546_MOESM3_ESM.xlsx]

## Sheet: Comparison_all
Pathway	Gene	Length	F-1_FPKM	F-2_FPKM	F-3_FPKM	D-1_FPKM	D-2_FPKM	D-3_FPKM	D-Expression	F-Expression	log2FoldChange(F/D)	Pvalue
Antigen processing and presentation	PSME3	1061	3.13	5.51	5.03	0	0	0	0	32.03	8.01285	7.02e-27
	RFXANK	839	0.68	1.64	0.75	0	0	0	0	5.31	5.60248	4.72e-11
	LGMN	1887	0	0	0	24.61	12.94	5.61	802.86	0	-5.23323	4.25e-10
	ctsb	1356	0.46	0.4	0.45	13.5	11.42	6.1	401.5	4.11	-1.27252	0.00931879
	SRRM2	2122	0.34	0.64	0.31	16.46	18.66	14.57	1018.29	6.03	-1.8076	0.000499343
	PDIA3	1989	14.99	8.23	17.13	279.6	225.84	255.54	14902.4	196.85	-1.08463	9.77e-09
	Rfx5	996	2.97	0.93	2.13	1.82	3.21	1.3	56.96	14.32	2.75571	3.65e-07
	HSPA5	2170	53.8	44.53	44.52	0.16	0	0.04	4.64	727.63	11.1581	3.37e-90
	CALR	2082	9.86	6.25	12.97	315.65	139.51	236.95	14583.3	148.6	-1.35972	0.000115329
	CANX	2246	3.1	4.01	2.74	0	0	0	0	49.88	8.59605	4e-32
	CTSL1	2206	11.82	15.37	13.08	0	0.04	0.04	1.64	204.46	9.89733	8.14e-55
	RPC40	811	2.2	3.24	1.41	0	0	0	0	11.58	6.61955	2.43e-16
	NfYB	841	3.94	5.27	2.63	0	0	0	0	21.05	7.40144	1.47e-21
	Hsc70	551	20.01	13.05	16.44	0	0	0	0	59.3	9.12066	5.33e-41
	EPHX2	1671	1.83	1.58	2.18	4.47	5.06	5.32	239.91	22.12	1.72088	3.7e-09
	HSP90A	2699	25.31	21.32	27.29	17.65	40.88	32.19	2321.03	477.76	2.71648	3.41e-10
	HSP70B2	2469	0.59	1.2	1.15	0.23	0.18	0.68	25.47	16.5	4.06379	1.24e-09
	NFYC	1152	0.79	1.49	0.34	0	0	0	0	6.02	5.44488	4e-10
	Hsc70-4	2244	349.87	209.8	265.39	0.12	0.21	0.11	9.25	4434.04	13.101	1.09e-191
	SRRM1	2377	0.56	0.22	0.2	27.46	26.39	22.23	1766.12	5.59	-2.91335	6.65e-11
	HSP70A1	2141	3.43	2.75	4.23	0	0	0	0	53.39	9.02816	1.89e-40
	CTSL	1312	18.4	16.81	32.02	0	0	0	0	210.87	10.5488	1.97e-58
	NFYA	1302	1.33	2.66	2.72	0	0	0	0	19.65	7.35189	1.41e-21
	TG	1770	0.21	0.24	0.17	8.13	4.76	5.64	325.57	2.47	-1.57426	0.00118297
	IFI30	1726	12.97	8.52	19.39	59.27	54.94	54.34	2829.15	172.98	1.07275	4.92e-06
	HSP83	2389	11.23	12.52	10.32	0	0	0	0	187.79	10.324	1.59e-52
	CTSC	2736	10.4	5.45	8.85	19.11	18.3	14.24	1382.57	165.16	2.05568	2.39e-16
	HSPA1B	1657	2.44	1.55	1.9	0	0	0	0	23.09	7.91221	3.77e-28
MAPK signaling pathway	TNFRSF19L	2125	0.11	2.26	0.54	0.04	0	0	0.94	12.18	4.63835	3.73e-07
	MRAS	623	0.42	1.03	0.31	0	0	0	0	2.14	4.39686	1.23e-06
	CACB2	661	1.57	1.55	0.68	0	0	0	0	5.24	5.6921	1.18e-11
	KIF15	717	1.35	1.24	1.7	0	0	0	0	6.88	6.34719	5.53e-16
	STMN1	1300	2.24	4.15	3.4	0	0	0	0	28.34	7.82249	4.49e-25
	PPM1B	1273	2.14	2.96	2.7	0	0	0	0	22.41	7.72696	2.76e-25
	RAC1	593	0.11	1.97	0.77	0	0	0	0	3.19	4.03092	1.47e-05
	MAP4K4	1381	1.74	2.58	1.42	0	0	0	0	17.34	7.21117	2.23e-20
	PPP5C	741	0.61	1.79	0.86	0	0	0	0	4.9	5.43883	2.67e-10
	BRAF	474	0.29	0.85	0.57	0	0	0	0	1.59	4.11392	6.79e-06
	GJ16232	1099	1.25	1.34	2.42	8.93	3.85	6.34	206.47	12.98	1.18323	0.00851233
	RASA1	2023	1.53	3.47	2.29	0	0	0	0	32.79	7.80846	4.2e-24
	CG4894-PB	510	0.13	2.07	0.13	0	0	0	0	1.98	3.10767	0.00106541
	Map2k6	448	1.53	0	0.3	0	0	0	0	1.84	2.54183	0.00736804
	CACNG1	1037	0	3.44	0.66	0	0	0	0	7.86	2.52728	0.00771271
	EGF	2990	0.48	0.16	0.28	15.09	10.68	10.57	1081.27	6.78	-2.04568	3.31e-07
	NR2CN	1101	0.4	1.72	0.9	0	0	0	0	6.94	5.63513	6.09e-11
	CACNA2D3	2288	1.03	2.36	0.81	0	0	0	0	20.5	6.97582	1.06e-17
	PTPN11	705	0.09	2.07	0.27	0	0	0	0	3.04	3.54052	0.000175931
	OVOL	899	1.69	3.32	1.54	0	0	0	0	12.27	6.64189	2.42e-16
	TAO1	712	0.27	0.8	0.81	0	0	0	0	2.89	4.83201	4.11e-08
	RAPGEF2	1378	0.54	2.72	1.38	0	0	0	0	13.42	6.20494	2.63e-13
	RAP1A	1267	2.25	2.78	1.41	0	0	0	0	17.79	7.22568	1.88e-20
	gbfA	319	0.69	0.91	0.92	0	0	0	0	1.53	4.21063	3.2e-06
	mapkk2	1562	2.4	3.23	2.37	0	0	0	0	28.09	7.94221	1.27e-26
	SRRM2,	2122	0.34	0.64	0.31	16.46	18.66	14.57	1018.29	6.03	-1.8076	0.000499343
	PKA	1011	0.12	2.62	0.55	0	0	0	0	6.27	4.25805	4.46e-06
	Akt1	1750	1.57	3.04	1.8	0	0	0	0	24.7	7.54576	2.1e-22
	CRK	601	0.44	1.61	0.76	0	0	0	0	3.33	4.89149	3.42e-08
	MAP3K5	1517	1.99	3.77	2.37	0	0	0	0	27.09	7.68529	1.5e-23
	MAP2K3	1516	1.46	2.62	1.53	0	0	0	0	18.62	7.25345	1.62e-20
	MAP3K7IP2	1251	1.04	2.28	1.28	0	0	0	0	12.38	6.67903	1.21e-16
	PLA2G	1260	50.19	23.22	38.08	0	0	0	0	334.12	11.1339	1.6e-67
	INPP4	690	0.94	1.94	0.75	0	0	0	0	5.02	5.5232	1.08e-10
	CACNA1D	1602	0.35	0.41	1.23	2.15	1.82	1.52	84.04	7.73	1.49341	0.0056849
	RRAS2	725	5.69	3.32	8.39	0	0	0	0	29.44	8.06958	2.45e-29
	MAP3K4	1439	0.86	2.89	0.81	0	0	0	0	13.35	6.21081	2.75e-13
	MAP2K7	2587	1.05	0.41	1.59	70.65	33.64	50.3	4054.12	20.16	-2.40099	6.42e-08
	FLNA	4824	0.17	7	0.81	0	0	0	0	73.23	4.25963	4.93e-06
	AKT	522	0.77	1.39	0.89	0	0	0	0	3.21	5.16427	1.91e-09
	KRAS	1332	1.25	4.04	1.52	0	0	0	0	18.82	6.74771	3.37e-16
	PPP3C	726	0.18	2.09	1.23	0	0	0	0	5.13	4.72416	1.87e-07
	SRF	655	0.61	0.61	0.18	0	0	0	0	1.69	3.91169	2.44e-05
	MSK1	604	0.54	1.39	1.41	0	0	0	0	4.27	5.3858	2.71e-10
	CDC42	816	5	6.67	6.83	0	0	0	0	33.36	8.23998	5.67e-30
	MAX	955	6.6	10.23	6.42	0	0	0	0	47.83	8.43572	5.93e-30
	slx1a	334	0.22	1.07	0.65	0	0	0	0	1.17	3.57475	0.000136008
	MKNK	1872	4.04	5.03	5.45	0.05	0	0	0.94	63.29	8.76158	2.36e-39
	MLL3	2205	0.14	31.35	1.25	0.04	0	0	0.94	129.48	2.96473	0.00181504
	BRRN1	1321	0.37	1.93	0.65	0	0	0	0	7.9	5.53876	2.37e-10
	PPP3R	894	1.98	2.92	1.55	0	0	0	0	12.25	6.79064	1.23e-17
	ARRB1	465	0.29	1.01	1.17	0	0	0	0	2.36	4.48043	6.21e-07
	p38b	1636	1.95	2.97	1.63	0	0	0	0	23.59	7.55853	9.58e-23
	MEPCE	672	0.1	2.37	0.67	0	0	0	0	3.91	3.94426	2.44e-05
	GRB2	869	1.61	3.8	1.38	0	0	0	0	11.99	6.42016	9.57e-15
	AC3	884	0.44	1.4	1.01	0	0	0	0	5.21	5.54409	7.9e-11
	MAPK1	498	0.14	1.2	0.4	0	0	0	0	1.59	3.66009	9.45e-05
	DUSP	791	1.13	2.22	1.2	0	0	0	0	7.52	6.13894	8.72e-14
	MAP2K4	1467	0.46	1.93	0.66	0	0	0	0	9.21	5.82338	1.37e-11
	HSC70	551	20.01	13.05	16.44	0	0	0	0	59.3	9.12066	5.33e-41
	Hsp68	2455	2.03	2.52	2.1	0.08	0.43	0.7	27.89	37.51	4.82635	1.06e-12
	CAMK4	903	0.56	1.03	0.7	0	0	0	0	4.43	5.57387	3.31e-11
	ATF2	618	0	1.04	1.05	0	0	0	0	2.71	2.98902	0.00166004
	PRKCA	345	0.83	1.44	0.21	0	0	0	0	1.5	3.76521	5.41e-05
	MAPK8IP1	713	0.09	2.22	0.54	0	0	0	0	3.75	3.86614	3.67e-05
	CRYAB	906	0.28	12.74	3.4	0	0	0	0	28.09	4.49052	1.25e-06
	NLK	2162	1.07	0.22	0.42	29.88	10.83	16.31	1253.67	9.06	-1.70681	0.00386836
	Cad96Ca	3530	1.05	0.43	0.87	19.45	18.01	14.45	1804.86	20.72	-1.2812	3.39e-05
	mig-15	1522	1.64	1.96	1.96	0	0	0	0	19.29	7.61795	7.25e-25
	RPS6KA	1466	0.21	0.04	0.08	6.34	5.01	4.24	221.3	1.19	-2.12263	0.000317391
	hsp70b2	2469	0.59	1.2	1.15	0.23	0.18	0.68	25.47	16.5	4.06379	1.24e-09
	RAC1	837	0.68	2.69	1.21	0	0	0	0	7.76	5.77958	1.5e-11
	Pak3	255	0.61	1.52	0.31	0	0	0	0	0.99	3.37114	0.000351109
	JMJD7	452	0.76	1.64	2.86	0	0	0	0	5.07	5.48177	1.06e-10
	RAPGEF2	684	0.38	2.23	0.94	0	0	0	0	4.76	5.02006	1.7e-08
	ECSIT	661	1.38	1.45	1.27	0	0	0	0	5.84	6.09595	3.06e-14
	Hsc70-4	2244	349.87	209.8	265.39	0.12	0.21	0.11	9.25	4434.04	13.101	1.09e-191
	DUSP14	789	3.08	1.43	3.7	3.63	8.23	6.87	133.8	15.27	1.75642	0.000353688
	ATF4	1114	2.27	2.39	2.94	0	0	0	0	19.17	7.66658	9.6e-26
	FLNA	5137	2.04	11.21	3.63	0.02	0	0.03	2.71	181.93	7.84319	2.17e-22
	MLL2	1477	4.65	5.49	3.8	5.87	5.1	5.01	228.63	46	2.9101	1.51e-12
	PLA2G3	315	0.23	2.31	0.47	0	0	0	0	1.52	3.46329	0.000241072
	CACNA1	394	0.89	1.23	0.35	0	0	0	0	1.81	4.24075	3.19e-06
	DPP3	1333	24.07	13.12	20.86	0	0	0	0	183.99	10.528	3.48e-60
	RRAS2	594	0.11	3.71	0.44	0	0	0	0	4.35	3.53846	0.000179333
	FLT1	361	1.58	0.59	0.2	0	0	0	0	1.68	3.75403	5.64e-05
	CACNA1B	1444	244.02	100.52	230.58	453.12	406.58	242.62	15225.8	2023.09	2.0981	1.05e-08
	SRRM1	2377	0.56	0.22	0.2	27.46	26.39	22.23	1766.12	5.59	-2.91335	6.65e-11
	PTPRR	1275	1.41	2.14	1.64	0	0	0	0	14.72	7.13935	2.03e-20
	RAC1	284	0.8	1.06	0.27	0	0	0	0	1.03	3.49888	0.000193471
	Egfr	1543	0.12	2.8	0.75	0	0	0	0	11.1	4.63351	4.64e-07
	NFAT	1429	214.53	149.99	235.47	0.25	0.2	0.24	9.56	2038.76	12.236	5.37e-208
	MKNK1	5742	4.64	2.36	4.98	20.12	9.41	15.77	2675.27	172.39	1.19302	0.000572252
	FGFR1	1202	0.31	2.48	0.72	0	0	0	0	8.33	5.2417	4.22e-09
	DUSP	457	0	1.18	0.3	0	0	0	0	1.16	2.3743	0.0120312
	NUP214	1252	4.53	5.76	5.16	0	0	0	0	43.49	8.55957	7.67e-33
	MAPK8IP3	909	0.63	1.57	1.38	0	0	0	0	7.08	6.02052	3.24e-13
	HCN1	611	0	1.69	0.43	0	0	0	0	2.33	2.5866	0.00642868
	ATF4	1506	8.71	15.96	7.85	0	0	0	0	105.9	9.08807	3.52e-34
	HSP70A1	2391	6.01	8.24	5.06	3.57	0.61	3.11	181.21	104	4.08124	4.1e-10
	Ptp	3272	0.53	0.66	0.58	18.39	15.49	20.1	1761.89	13.55	-1.62944	5.06e-06
	Tak1	585	0	0.55	0.22	0	0	0	0	0.85	2.34783	0.0129225
	S6kII	656	0.3	1.17	0.59	0	0	0	0	2.7	4.63438	2.37e-07
	Arr3	528	0.25	1.12	0.76	0	0	0	0	2.24	4.38326	1.33e-06
	MAX	1017	5.31	10.35	5.51	0	0	0	0	45.73	8.18294	7.94e-27
	MSL1	712	0.09	1.78	0.09	0	0.14	0	0.75	2.39	2.86203	0.00257962
	Pla2g12a	793	3.06	3.56	2.32	0	0	0	0	15.24	7.19043	8.38e-21
	PAK1	752	1.62	1.85	1.7	0	0	0	0	8.49	6.58389	3.2e-17
	HSPA5	369	0.77	2.09	1.34	0.85	0.29	0.25	4.46	2.91	3.74833	1.6e-06
	Mob1	914	2.14	1.97	1.92	0	0	0	0	12.36	7.1032	4.67e-21
	Hsp70Bc	270	4.24	4.51	4.55	1.68	0	0.37	4.64	6.59	4.86226	3.61e-12
	Nf1	2168	6.3	7.66	6.37	0.04	0	0	0.94	101.36	9.27652	1.08e-43
	AKT	2048	0	0	0	1.76	0.15	1.35	69.07	0	-2.39511	0.0114752
	BRD8	676	9.53	6.11	6.47	15.49	24.76	13.71	323.06	32.75	1.76998	3.19e-05
	Srf	839	0.52	1.54	1.15	0	0	0	0	5.48	5.57425	6.24e-11
	Map3k15	1586	1.12	0.87	1.3	1.67	1.32	2.89	92.57	12.43	2.19742	7.53e-07
	GNG12	758	4.24	9.48	4.71	0	0	0	0	28.72	7.55871	6.53e-22
	MIB	410	0.85	3.68	0.17	0	0	0	0	3.2	3.8012	5.06e-05
	FGF17	4854	4.65	2.42	6.33	12.2	8.46	12.66	1636.64	164.46	1.76164	1.09e-08
	Ikbkg	591	1.23	1.32	0.33	0	0	0	0	3.4	4.9064	2.91e-08
	LAMTOR3A	795	3.7	3.39	3.11	0	0	0	0	17.91	7.55224	1.79e-24
	Traf6	787	1.38	1.6	1.37	0	0	0	0	7.48	6.40507	5.05e-16
	Rapgef2	306	0	1.2	0.48	0	0	0	0	0.85	2.34783	0.0129225
	CRTC1	453	0.21	0.17	0.18	0	0	0	0	0.42	2.37731	0.011748
Sphingolipid metabolism	ARHGEF17	2125	0.11	2.26	0.54	0.04	0	0	0.94	12.18	4.63835	3.73e-07
	KDSR	1096	1.31	3.18	1.87	0	0.09	0	0.75	14.89	6.49443	1.05e-16
	Lag1	1409	2.54	2.4	2.43	0	0	0	0	23.9	7.94557	4.25e-28
	Sptlc2	695	0.75	2.2	0.74	0	0	0	0	5.03	5.3503	7.91e-10
	Sply	598	0.22	1.08	0.98	0	0	0	0	2.84	4.58435	3.4e-07
	Smpd2	1524	4.6	3.63	4.07	0	0	0	0	43.76	8.74076	1.85e-36
	PPAP2A	849	0.97	2.79	0.89	0	0	0	0	7.91	5.82694	9.34e-12
	RRP42	1955	0	3.96	0.83	0	0	0	0	18	2.42386	0.0104839
	Smpd1	2448	1.75	3.19	1.88	0	0	0	0	37.25	8.04221	3.57e-26
	DEGS1	1165	1.82	1.62	1.96	0	0	0	0	14.52	7.3494	2.74e-23
	Sptlc2	412	0.84	0.5	0.67	0	0	0	0	1.73	4.347	1.22e-06
	SPHK2	343	0.21	0.42	1.47	0	0	0	0	1.53	3.57136	0.000138171
	SGMS1	1928	1.38	1.08	1.65	4.81	2.4	4.5	226.02	18.79	1.60457	1.78e-05
	GLB1	2098	2.29	6.99	4.24	0	0	0	0	62.24	8.23597	3.23e-26
	SGPP1	1430	2.5	6.07	3.63	0	0	0.06	0.89	37.87	7.59885	1.06e-23
	ASAH2	1612	0.3	3.2	1.2	0	0	0	0	15.47	5.64947	1.61e-10
	CERK	1220	1.43	2.79	1.46	0	0	0	0	14.87	6.91458	4.36e-18
	GBA	595	0.11	1.85	0.44	0	0	0	0	2.58	3.75989	6.1e-05
	SMPD4	2833	0.26	0.17	0.42	8.05	4.8	7.63	585.63	5.98	-1.37824	0.00075296
Glycerolipid metabolism	ALDR1	268	3.14	0.85	0	0	0	0	0	1.97	2.66211	0.00507039
	tgl1	3042	0	0.08	0	3.98	2.72	4	326.19	0.42	-2.67963	0.00104401
	AGPAT3	1489	5.25	4.73	4.34	0	0	0	0	48.98	8.79222	5.35e-36
	Rrp6	1251	0	3.93	0.69	0	0	0	0	10.74	2.45698	0.00951476
	LPCAT1	582	0.91	1.34	0.56	0	0	0	0	3.29	5.11175	3.75e-09
	tgl2	776	2.66	3.15	3.78	10.09	9.6	6.7	187.68	16.44	1.66125	7.34e-06
	BCHE	1391	1.6	2.74	1.05	0	0	0	0	15.97	6.87895	1.46e-17
	PRPF38B	3034	3.55	4	4.75	8.37	10.42	11.12	887.08	88.43	1.85903	3.05e-08
	ALDH3A2	1836	3.34	3.41	3.62	0	0	0	0	44.23	8.70938	1.42e-35
	ALDH1b1	1702	3.09	11.18	4.2	0	0	0	0	65.67	7.88126	1.33e-22
	Agpat2	467	0.29	1.15	0.73	0	0	0	0	1.97	4.2779	2.58e-06
	DGAT1	1188	1.36	4.15	1.97	0	0.08	0	0.75	18.67	6.54447	2.95e-16
	PRPF38	2155	5.63	3.58	6.48	0.43	0.87	0	23.73	82.35	5.05125	3.44e-10
	PPAP2A	849	0.97	2.79	0.89	0	0	0	0	7.91	5.82694	9.34e-12
	CG8093	575	0.11	0.68	1.03	0.67	0.18	0.31	6.28	2.28	2.84912	0.000595166
	Pnliprp2	2032	9.31	7.99	13.18	1.93	3.86	3.53	180.13	149.47	4.63494	3.38e-31
	GPAM	2669	1.13	3.42	2.39	0	0	0	0	41.48	7.85005	1.09e-23
	ALDH	1858	28.78	20.29	35.12	138.24	96.66	138.55	6883.86	378.18	1.00408	3.06e-06
	JHE	460	1.48	0.88	0.74	0	0	0	0	2.96	5.06106	3.95e-09
	Agpat1	912	0	2.79	0.89	0	0	0	0	6.43	2.72858	0.00408793
	ALR2	1865	23.37	22.03	25.85	0.05	0	0.05	1.82	312.31	10.7185	4.8e-76
	AGK	1425	2.14	2.41	1.35	0	0	0	0	18.48	7.32513	2.29e-21
	CEL	2261	10.45	6.08	15.01	0.04	0	0	0.94	177.31	10.0409	5.12e-58
	LIPA	713	2.9	1.16	0.99	0	0	0	0	8.01	6.11603	8.13e-14
	ALDH2	1841	6.26	4.12	3.94	0	0	0	0	61.7	9.01473	4.03e-38
	gpat4	2088	2.39	2.05	2.3	0	0	0	0	33.18	8.39601	8.14e-33
	ADH1	1305	2.66	2.93	3.01	0	0	0	0	25.66	8.00359	2.11e-28
	mgam	2785	0.52	0.93	1.01	2.76	1.72	1.99	180.46	16.03	1.73831	0.000145041
	Dak	559	0.77	1.75	1.2	0	0	0	0	4.13	5.37661	3.22e-10
	PNLIP	1440	4.04	2.39	4.03	0	0	0	0	35.94	8.5079	1.21e-34
	LIPF	911	1.32	0.95	0.69	0.8	0.21	1.05	18.76	5.99	3.23046	5.57e-07
	MBOAT1	1206	1.03	2.32	1.17	0	0	0	0	11.63	6.55852	7.75e-16
	LCLAT1	223	0.36	0.73	0.37	0	0	0	0	0.53	2.71091	0.0043384
	PLA1A	1527	2.13	0.79	2.39	52.45	49.63	32.6	1970.91	20.08	-1.48832	0.00011561
	LPCAT2	567	1.52	1.95	1.05	0	0	0	0	5.23	5.79039	3.11e-12
	LPL	1538	2.24	1.72	2.61	10.56	7.86	9	412.86	24.02	1.0943	5.99e-06
	PNLIPRP3	364	0.2	0.97	0.39	0	0	0	0	1	3.37588	0.000343517
	Pnliprp1	1954	3.49	1.4	2.62	11.49	7.25	5.1	458.9	35.84	1.4119	0.000734471
	tgl3	2290	6.48	6.57	6.65	5.73	5.43	4.48	349.37	105.68	3.46045	1.44e-28
	PNLIP	1398	0.97	0.6	0.92	45.75	49.53	27.6	1625	8.27	-2.34856	3.5e-09
	dgkA	2120	0.59	0.62	0.87	1.68	2.34	2.41	129.91	10.3	1.46576	0.000326027
	Lpin3	4747	3.37	2.21	4	10.26	10.79	10.41	1474.17	112.49	1.42565	1.87e-14
	GPAT1	752	3.08	2.35	3.31	0	0	0	0	14.84	7.39132	7.72e-24
	GK	1938	1.31	3.47	2.56	0	0	0	0	31.49	7.6643	8.49e-23
Citrate cycle (TCA cycle)	Sdha	2381	2.19	6.98	2.74	0	0	0	0	60.32	7.94168	2.58e-23
	MDH1	1409	45.99	32	38.32	0.06	0.07	0.18	4.35	383.49	10.497	6.99e-92
	FH	1806	3.41	3.31	3.24	0	0	0	0	41.47	8.60893	2.76e-34
	Mdh2	1369	35.99	24.55	25.82	0.06	0.07	0.12	3.46	274.46	10.1308	6.57e-75
	LSC1	1426	11.93	12.31	8.86	0	0	0	0	106.36	9.56625	1.23e-42
	DLD	2014	9.36	8.06	6.69	0	0	0	0	112.45	9.73279	8.99e-46
	PC	4313	2.26	1.23	2.28	0.02	0	0	0.94	61.46	8.85126	4.05e-44
	pepck	2335	9	1.35	5.8	5.91	16.3	7.53	638.27	95.37	1.8635	0.00383366
	ACLY	4626	27.87	9.89	19.95	0	0	0	0	667.51	11.7337	1.65e-73
	ACR	301	0.49	0.73	0.74	0	0	0	0	1.11	3.73224	5.7e-05
	PDHB	1322	17.12	11.63	13.58	0	0	0.13	1.77	130.43	9.54991	6.26e-57
	SDHD	691	11.72	14.64	9.78	0.14	0	0.13	1.82	52.87	8.15932	2.07e-33
	IDH3	1521	0.81	5.61	2.24	0	0.06	0	0.75	27.1	6.21545	2.45e-13
	PCK	2418	11.86	9.92	12.32	15.68	13.09	14.55	1033.82	196.42	2.82072	1.78e-42
	Ogdh	3284	1.74	4.07	3.09	0	0	0	0	66.52	8.60086	2.32e-30
	pdhC	2040	9.57	5.19	9.29	0	0	0	0	119.43	9.99286	9.26e-53
	Idh1	1707	60.49	31.69	50.41	0	0	0.05	0.89	585.41	11.7081	2.7e-88
	SUCLA2	1696	7.68	8.47	7.86	0	0	0	0	93.73	9.55296	5.18e-44
	SdhB	1034	13.46	13.14	10.58	0	0	0	0	85.78	9.39227	1.34e-41
	CS	2353	43.92	13.03	28.53	0.04	0.04	0.04	2.58	498.16	10.6139	6.81e-68
	Atpcl	4248	5.91	3.14	6.68	93.19	113.39	98.09	12670.4	167.07	-1.12585	9.62e-06
	DLAT	1869	9.49	8.87	6.97	0	0	0	0	108.77	9.65977	1.82e-44
	SdhC	781	10.49	11.19	7.65	0	0	0	0	49.41	8.62237	1.06e-32
	LSC2	1576	3.74	4.53	3.62	0	0	0	0	42.51	8.50564	4.6e-32
	ACO1	3231	7.14	9.76	7.58	0	0	0	0	182.38	10.1657	4.82e-49
	PDHA	1556	20.16	20.19	19.46	0	0	0	0	214.42	10.6088	3.1e-58
Glycolysis / Gluconeogenesis	ENO	1480	135.69	65.05	87.41	0.18	0.06	0	3.57	1012.29	11.6379	1.16e-95
	HK2	2437	4.07	3.76	5.86	16.8	5.67	5.97	707.12	80.42	2.0074	3.95e-05
	PGM2	2100	2.67	3.69	2.65	0	0	0	0	42.72	8.41552	1.61e-30
	acs	2143	5.1	2.66	3.5	0	0	0	0	57.96	8.9813	1.42e-38
	YWHAE	221	1.11	2.59	0.37	0	0	0	0	1.35	3.62851	0.000108026
	DLD	2014	9.36	8.06	6.69	0	0	0	0	112.45	9.73279	8.99e-46
	GH12375	1561	4.31	4.01	2.71	0	0	0	0	38.74	8.31718	6.84e-30
	Aldh1b1	1702	3.09	11.18	4.2	0	0	0	0	65.67	7.88126	1.33e-22
	FBP1	1432	9.21	9.39	13.42	0.06	0	0	0.94	107.97	9.53189	3.82e-51
	PDHB	1322	17.12	11.63	13.58	0	0	0.13	1.77	130.43	9.54991	6.26e-57
	G6P	771	1.58	1.14	0.91	0	0	0	0	6.15	6.09171	4.12e-14
	Pepck	2418	11.86	9.92	12.32	15.68	13.09	14.55	1033.82	196.42	2.82072	1.78e-42
	HK	2523	27.58	21.61	23.42	39.17	52.65	40.28	3208.48	434.19	2.26866	2.9e-13
	ADH	1391	5.06	8.73	5.23	0	0.07	0.06	1.64	57.91	8.06545	2.38e-30
	PyK	3827	1.76	1.15	1.65	36.1	21.46	28.4	3328.87	42.36	-1.03183	0.000122415
	ALDH3A2	1858	28.78	20.29	35.12	138.24	96.66	138.55	6883.86	378.18	1.00408	3.06e-06
	DLAt	2040	9.57	5.19	9.29	0	0	0	0	119.43	9.99286	9.26e-53
	GALM	424	0.81	0.8	0.49	0	0	0	0	1.77	4.39324	9.53e-07
	Tim	1886	30.99	17.76	18.9	0.05	0	0.04	1.82	301.53	10.4908	2.23e-67
	Pgam	1148	30.34	17.28	23.94	0	0	0	0	192.26	10.5611	4.81e-60
	Gapdh	1492	242.05	116.5	183.95	0.06	0.26	0.4	10.15	1936.87	11.613	5.74e-121
	Fdh	1407	4.38	6.48	4.56	0	0	0	0	48.27	8.52265	3.17e-31
	LDH	1284	0.1	4.2	0.81	0	0	0	0	12.38	4.10063	1.14e-05
	ALDH2	1841	6.26	4.12	3.94	0	0	0	0	61.7	9.01473	4.03e-38
	AKR1A1	1305	2.66	2.93	3.01	0	0	0	0	25.66	8.00359	2.11e-28
	Pgk	1543	41.31	21.3	24.91	0	0	0.06	0.89	318.72	10.7288	2.52e-65
	fbaB	1977	21.8	10.57	11.14	0	0	0	0	204.08	10.2869	1.21e-51
	galM	826	0.85	4.09	1.15	0	0	0	0	9.77	5.7051	5.8e-11
	Pfk	1217	2.45	0.75	1.01	0	0	0	0	12.13	6.61654	9.92e-17
	Pgm	1919	13.84	10.89	10.59	0.05	0	0	0.94	158.4	9.97916	9.48e-56
	GPI	2270	6.68	5.25	4.88	0	0	0	0	89.26	9.5138	5.28e-44
	GH12375	2708	3.93	6.94	3.91	0	0	0	0	89.08	9.01076	3.53e-34
	PDHA	1556	20.16	20.19	19.46	0	0	0	0	214.42	10.6088	3.1e-58
	ADPGK	717	0.72	0.71	1.07	0	0	0	0	4.04	5.57499	1.46e-11
	adhP	1449	13.13	11.19	17.97	0	0.07	0	0.75	145.75	9.97545	1.34e-59
Glycerophospholipid metabolism	tgl1	3042	0	0.08	0	3.98	2.72	4	326.19	0.42	-2.67963	0.00104401
	CHK	2241	2.45	1.17	4.74	10.04	4.25	5.65	451.18	47.5	1.71388	0.00051892
	AGPAT3	1489	5.25	4.73	4.34	0	0	0	0	48.98	8.79222	5.35e-36
	naa40	1111	0.56	2.15	0.89	0	0	0	0	8.23	5.83049	9.48e-12
	LPEAT1	582	0.91	1.34	0.56	0	0	0	0	3.29	5.11175	3.75e-09
	NTE	1939	1.44	3.13	1.8	0	0	0	0	27.2	7.57999	2.3e-22
	Gpdh	1526	13.1	6.04	11.24	0	0	0	0	111.76	9.79978	6.14e-49
	tgl2	776	2.66	3.15	3.78	10.09	9.6	6.7	187.68	16.44	1.66125	7.34e-06
	PGS1	509	0.53	1.95	1.05	0	0	0	0	3.49	4.96968	1.75e-08
	CEPT1	1628	3.06	2.99	3.24	0	0	0	0	35.14	8.43882	6.04e-33
	PRPF38B	3034	3.55	4	4.75	8.37	10.42	11.12	887.08	88.43	1.85903	3.05e-08
	Agpat2	467	0.29	1.15	0.73	0	0	0	0	1.97	4.2779	2.58e-06
	PLA2G	1260	50.19	23.22	38.08	0	0	0	0	334.12	11.1339	1.6e-67
	PPAP2a	849	0.97	2.79	0.89	0	0	0	0	7.91	5.82694	9.34e-12
	CG33337	4681	0.18	0.29	0.39	74.19	7.79	3.96	4305.86	9.67	-2.49575	0.00240199
	Pnliprp2	2032	9.31	7.99	13.18	1.93	3.86	3.53	180.13	149.47	4.63494	3.38e-31
	LYPLA2	1649	10.51	5.45	7.21	0	0	0	0	90.94	9.53357	5.9e-45
	GPAM	2669	1.13	3.42	2.39	0	0	0	0	41.48	7.85005	1.09e-23
	PCYT1	1313	1.23	0.88	1.07	0	0	0	0	9.73	6.8177	3.36e-19
	pgsA	315	0.23	0.92	0.7	0	0	0	0	1.07	3.51003	0.00018291
	LPCAT1	588	0.11	1.65	1	0	0	0	0	3.21	4.17593	6.22e-06
	GPD2	1220	2.5	1.81	1.54	0	0	0	0	16.13	7.33684	1.96e-22
	Pla2g6	634	0.62	1.72	0.82	0	0	0	0	4	5.22549	1.78e-09
	ACHE	1599	0.12	1.99	0.49	0	0	0	0	8.12	4.62704	4.58e-07
	LPGAT1	1209	1.08	1.41	1.68	0	0	0	0	11.58	6.94137	1.24e-19
	Taz	2875	0.63	0.27	0.66	14.32	8.86	10.31	966.4	11.21	-1.23443	0.000335024
	CHKB	1909	5.06	2.37	2.51	13.86	13.24	14.06	765.62	44.79	1.07175	0.00453259
	PLB1	1850	0.96	0.45	0.65	24.94	24.14	23.84	1313.02	9.16	-1.93209	4.16e-10
	Ppap2b	1066	0.35	2.93	0.47	0	0	0	0	7.53	4.83293	1.07e-07
	PISD	1283	1.26	2.69	2.25	0	0	0	0	17.68	7.18327	3.7e-20
	psd	1119	0.56	0.82	1	2.33	0.86	1.07	47.16	6.07	2.15415	0.00012601
	Agpat1	912	0	2.79	0.89	0	0	0	0	6.43	2.72858	0.00408793
	EPT1	1621	0.56	2.39	1.35	0	0	0	0	14.59	6.40125	2.22e-14
	SLC35C1	322	0.23	0.9	1.36	0	0	0	0	1.57	3.82129	3.81e-05
	LPCAT3	676	0.96	2.36	0.57	0.14	0	0	0.94	5.1	4.96724	8.59e-09
	PLA2G15	1798	1.83	3.49	2.49	0	0	0	0	31.39	7.8936	2.51e-25
	LPCAT2	2048	1.15	2.56	1.74	5.65	7.18	6.36	377.22	24.71	1.34939	0.0105333
	BSSL	2261	10.45	6.08	15.01	0.04	0	0	0.94	177.31	10.0409	5.12e-58
	CDIPT	911	1.46	4.02	2	0	0	0	0	14.13	6.66308	3.53e-16
	LIPA	713	2.9	1.16	0.99	0	0	0	0	8.01	6.11603	8.13e-14
	Chka	2305	0.96	1.49	5.34	6.84	6.23	7.19	459.01	45.65	1.53436	0.00907091
	JMJD7	452	0.76	1.64	2.86	0	0	0	0	5.07	5.48177	1.06e-10
	GPAT4	2088	2.39	2.05	2.3	0	0	0	0	33.18	8.39601	8.14e-33
	PLA2G3	315	0.23	2.31	0.47	0	0	0	0	1.52	3.46329	0.000241072
	PNLIP	1440	4.04	2.39	4.03	0	0	0	0	35.94	8.5079	1.21e-34
	LIPF	911	1.32	0.95	0.69	0.8	0.21	1.05	18.76	5.99	3.23046	5.57e-07
	MBOAT2	1206	1.03	2.32	1.17	0	0	0	0	11.63	6.55852	7.75e-16
	LCLAT1	223	0.36	0.73	0.37	0	0	0	0	0.53	2.71091	0.0043384
	PLA1A	1527	2.13	0.79	2.39	52.45	49.63	32.6	1970.91	20.08	-1.48832	0.00011561
	Pla2g12a	793	3.06	3.56	2.32	0	0	0	0	15.24	7.19043	8.38e-21
	Mboat1	567	1.52	1.95	1.05	0	0	0	0	5.23	5.79039	3.11e-12
	LPCAT5	903	0.98	2.75	1.6	0	0	0	0	10.1	6.32863	1.66e-14
	PCYT2	1772	5.52	3.64	5.97	25.39	17.91	23.01	1161.06	64.53	1.02445	7.32e-07
	ETNK1	546	0.73	0.36	0.24	0	0	0	0	1.55	4.03423	1.06e-05
	Cds1	982	0.45	2.01	0.64	0	0	0	0	6.05	5.32382	1.42e-09
	glpQ	556	0.12	1.06	0.36	0	0	0	0	1.59	3.66009	9.45e-05
	tgl3	2290	6.48	6.57	6.65	5.73	5.43	4.48	349.37	105.68	3.46045	1.44e-28
	Ppapdc1b	843	2.42	0.96	1.35	0	0	0	0	9.18	6.50706	1.41e-16
	dgkA	2120	0.59	0.62	0.87	1.68	2.34	2.41	129.91	10.3	1.46576	0.000326027
	Lpin3	4747	3.37	2.21	4	10.26	10.79	10.41	1474.17	112.49	1.42565	1.87e-14
	Gnpat	2279	2.34	2.7	2.92	0	0	0	0	42.58	8.61367	3.59e-34
	CRLS1	447	1.38	0.76	1.22	0	0	0	0	3.21	5.23201	5.82e-10
	gpat3	752	3.08	2.35	3.31	0	0	0	0	14.84	7.39132	7.72e-24
